# Supplementary material for: Restriction of Zika Virus Replication in Human Monocyte-Derived Macrophages by Pro-Inflammatory (M1) Polarization
Source: Int J Mol Sci. 2025 Jan 23;26(3):951. doi: 10.3390/ijms26030951 (PMC11816608; doi:10.3390/ijms26030951)
Supplement: Supplementary file 1 [file ijms-26-00951-s001.zip]

Archive with 1 entries (1 files):
- ijms-3307112-supplementary.pdf
